# Supplementary material for: Transcription factor HvDREB4.1 and HvDREB4.2 from Hulless barley enhance tolerance to drought and salt stress in transgenic Arabidopsis thaliana
Source: BMC Plant Biol. 2026 May 28;26:1274. doi: 10.1186/s12870-026-09058-9 (PMC13412132; doi:10.1186/s12870-026-09058-9)
Supplement: Supplementary file 2 — Supplementary Material 2. [file 12870_2026_9058_MOESM2_ESM.xlsx]

## Sheet: Sheet1
Table S1 Primers used in this study
Primer	Nucleotide sequence (5’-3’)	Purpose
HvDREB4.1-F	ATGGAGTCTGACACGATCCA	Primers for constructs in plant transformation
HvDREB4.1-R	CTAGGTCCAGCACTGCTCCA
HvDREB4.2-F	ATGGAGGCCGACGCTAGCCAT
HvDREB4.2-R	CTACTCGGCCCACAGGAGTGG
HvDREB4.1-gateway-F	GGGGACAAGTTTGTACAAAAAAGCAGGCTTCATGGAGTCTGACACGATCCA	Primers for constructs in plant transformation and subcellular localization
HvDREB4.1-gateway-R	GGGGACCACTTTGTACAAGAAAGCTGGGTCCTAGGTCCAGCACTGCTCCAC
HvDREB4.2-gateway-F	GGGGACAAGTTTGTACAAAAAAGCAGGCTTCATGGAGGCCGACGCTAGCCA
HvDREB4.2-gateway-R	GGGGACCACTTTGTACAAGAAAGCTGGGTCCTACTCGGCCCACAGGAGTG
HvDREB4.1-BD-F	ATGGCCATGGAGGCCGAATTCATGGAGTCTGACACGATCCA	Primers for transcriptional activation assay
HvDREB4.1-BD-R	CCGCTGCAGGTCGACGGATCCCTAGGTCCAGCACTGCTCCA
HvDREB4.2-BD-F	ATGGCCATGGAGGCCGAATTCATGGAGGCCGACGCTAGCCAT
HvDREB4.2-BD-R	CCGCTGCAGGTCGACGGATCCCTACTCGGCCCACAGGAGTGG
AtActin1-F	CTCCTGAAGAGCACCCTG	Internal reference primer for Arabidopsis
AtActin1-R	CCCTCGTAGATTGGCACA
HvActin1-F	GCGGCGTGAGATGAACCT	Internal reference primer for barley
HvActin1-R	CGTGGAGCAAGTCGTGTAAGA
HvDREB4.1-RT-F	ATGGAGTCTGACACGATCCA	Primers for RT-qPCR
HvDREB4.1-RT-R	GCGCAGCTGCTGCTCTCCT
HvDREB4.2-RT-F	ATGGAGGCCGACGCTAGCCAT
HvDREB4.2-RT-R	GTTGTCCTCGTCGGTGCTGCA
AtABF3-F	GATGTGGTTAACCGTTCTCAAC
AtABF3-R	CAGCTTGCAGTAGATTGTTGTT
AtABI1-F	AGAGTGTGCCTTTGTATGGTTTTA
AtABI1-R	CATCCTCTCTCTACAATAGTTCGCT
AtABI2-F	GATGGAAGATTCTGTCTCAACGATT
AtABI2-R	GTTTCTCCTTCACTATCTCCTCCG
AtABI5-F	AATAAGAGAGGGATAGCGAACG
AtABI5-R	GCTACCACCACCTCTATGTATC
AtNCED3-F	CAGCTTGTAGCTTTTGGGCTGTA
AtNCED3-R	TAACAGAAACCAGCTGAGCTCGA
AtRD29A-F	CAAAGCAATGAGCATGAGCAAG
AtRD29A-R	CGGAAGACACGACAGGAAACAC
AtRD29B-F	CAAAACCAAGCACCTACACA
AtRD29B-R	CTCCTTCACTCCACTTCCAC
AtERD11-F	CCCCTTTGGTAAAGTTCC
AtERD11-R	ATGTCCTTGCCAGTTGAG
AtERF5-F	TTGAAGACGGAACAGAGC
AtERF5-R	AGGAGATAACGGCGACAG
AtLEA14-F	ACCGGATTTAATTCATTAAGCGCT
AtLEA14-R	TCCCAAGCTGGCAGAGGGAAT
AtCOR15A-F	GGCCACAAAGAAAGCTTCAG
AtCOR15A-R	CTTGTTTGCGGCTTCTTTTC
AtCAT1-F	CGCCATGCCGAAAAATACCC
AtCAT1-R	CTTGCCTGTCTGAATCCCAGGAC
AtSOS2-F	ATTGAGGCTGTAGCGAAC
AtSOS2-R	GGTATTCCTTCTGTTGCC
AtSOS3-F	GGAGGAATCTCTTCGCTG
AtSOS3-R	CACGAAAGCCTTATCCACC
